# Supplementary material for: Short and Extra Short Dental Implants in Osseous Microvascular Free Flaps: A Retrospective Case Series
Source: J Pers Med. 2024 Apr 3;14(4):384. doi: 10.3390/jpm14040384 (PMC11050822; doi:10.3390/jpm14040384)
Supplement: Supplementary file 1 [file jpm-14-00384-s001.zip]

Archive with 1 entries (1 files):
- jpm-2910109-supplementary.pdf
